# Supplementary material for: Effect of Acetylation on the Nanofibril Formation of Chitosan from All-Atom De Novo Self-Assembly Simulations
Source: Molecules. 2024 Jan 23;29(3):561. doi: 10.3390/molecules29030561 (PMC10856132; doi:10.3390/molecules29030561)
Supplement: Supplementary file 1 [file molecules-29-00561-s001.zip]

Archive with 1 entries (1 files):
- molecules-2802209-supplementary.pdf
